# Supplementary material for: Introgression of the SbASR-1 Gene Cloned from a Halophyte Salicornia brachiata Enhances Salinity and Drought Endurance in Transgenic Groundnut (Arachis hypogaea) and Acts as a Transcription Factor
Source: PLoS One. 2015 Jul 9;10(7):e0131567. doi: 10.1371/journal.pone.0131567 (PMC4497679; doi:10.1371/journal.pone.0131567)
Supplement: S2 Table — It does not show any sequence similarity with the Arachis hypogaea. (XLSX) [file pone.0131567.s002.xlsx]

## Sheet: Table S2
Supplementary Table S2: Blastn analysis of 368 bp SbASR-1 probe used in southern analysis, it does not show any sequence similarity with the Arachis hypogaea.
Description	Max score	Total score	Query cover	E value	Ident	Accession
Salicornia brachiata abscisic acid stress ripening protein mRNA, complete cds	680	680	1	0	1	EU746399.1
Salicornia brachiata abscisic acid stress ripening protein (ASR-1) gene, complete cds	363	683	1	2e-96	1	KM462537.1
Calystegia soldanella mRNA for putative ripening protein, complete cds	211	211	0.65	6e-51	0.83	AB047594.1
Gossypium hirsutum clone NBRI_GE62552 microsatellite sequence	171	171	0.58	1e-38	0.81	JX617424.1
Solanum lycopersicum cDNA, clone: LEFL2001CD08, HTC in fruit	132	132	0.57	5e-27	0.78	AK326001.1
Solanum lycopersicum cDNA, clone: LEFL2002CD10, HTC in fruit	132	132	0.57	5e-27	0.78	AK247963.1
Solanum lycopersicum cDNA, clone: FC04AF03, HTC in fruit	132	132	0.57	5e-27	0.78	AK224637.2
Lycopersicon esculentum clone 114086F, mRNA sequence	132	132	0.57	5e-27	0.78	BT012923.1
Lycopersicon esculentum var. cerasiforme ASR1 (Asr1) mRNA, complete cds	132	132	0.57	5e-27	0.78	DQ058745.1
Lycopersicon cheesmaniae ASR1 (Asr1) mRNA, complete cds	132	132	0.57	5e-27	0.78	DQ058744.1
Solanum lycopersicum fruit-ripening protein (LOC543574), mRNA	132	132	0.57	5e-27	0.78	NM_001247208.1
Solanum lycopersicum abscisic stress ripening protein 1 (ASR1), mRNA	132	132	0.57	5e-27	0.78	NM_001247703.1
Lycopersicon chilense ASR1 (Asr1) mRNA, complete cds	130	130	0.53	2e-26	0.79	DQ058748.1
L.esculentum (ERT 16b) ripening-related mRNA	124	124	0.57	8e-25	0.78	X72733.1
Solanum arcanum Asr2 (Asr2) gene, complete cds	119	119	0.4	4e-23	0.81	EU263968.1
Lycopersicon peruvianum var. humifusum isolate LpSjA-1 Asr2 gene, complete cds	113	113	0.37	2e-21	0.81	EF488627.1
Lycopersicon peruvianum var. humifusum isolate LpSj7-1 Asr2 gene, complete cds	113	113	0.37	2e-21	0.81	EF488625.1
Lycopersicon peruvianum var. humifusum isolate LpSj6-1 Asr2 gene, complete cds	113	113	0.37	2e-21	0.81	EF488624.1
Lycopersicon peruvianum var. humifusum isolate LphSj4-1 Asr2 gene, complete cds	113	113	0.37	2e-21	0.81	EF488623.1
Lycopersicon peruvianum var. humifusum isolate LpSj4-1 Asr2 gene, complete cds	113	113	0.37	2e-21	0.81	EF488622.1
Solanum pennellii chromosome ch04, complete genome	108	108	0.38	8e-20	0.8	HG975443.1
Lycopersicon peruvianum var. humifusum isolate LpSjB Asr2 gene, complete cds	108	108	0.37	8e-20	0.81	EF488628.1
Lycopersicon peruvianum var. humifusum isolate LpSj3-1 Asr2 gene, complete cds	108	108	0.34	8e-20	0.82	EF488620.1
Solanum lycopersicum chromosome ch04, complete genome	102	102	0.38	4e-18	0.8	HG975516.1
Solanum peruvianum partial asr1 gene, allele Can263b, exons 1-2	102	102	0.38	4e-18	0.8	FR727389.1
Solanum peruvianum partial asr1 gene, allele Can262a, exons 1-2	102	102	0.38	4e-18	0.8	FR727386.1
Solanum chilense asr1 gene, allele Quicacha 125a, exons 1-2	102	102	0.38	4e-18	0.8	FR727358.1
Solanum chilense asr1 gene, allele Quicacha 122a, exons 1-2	102	102	0.38	4e-18	0.8	FR727352.1
Solanum chilense asr1 gene, allele Quicacha 121a, exons 1-2	102	102	0.38	4e-18	0.8	FR727350.1
Solanum chilense asr1 gene, allele Moquegua 114a, exons 1-2	102	102	0.38	4e-18	0.8	FR727349.1
Solanum chilense asr1 gene, allele Moquegua 112b, exons 1-2	102	102	0.38	4e-18	0.8	FR727346.1
Solanum chilense asr1 gene, allele Tacna 106a, exons 1-2	102	102	0.38	4e-18	0.8	FR727339.1
Solanum chilense asr1 gene, allele Tacna 102a, exons 1-2	102	102	0.38	4e-18	0.8	FR727331.1
Solanum chilense asr1 gene, allele Tacna 101b, exons 1-2	102	102	0.38	4e-18	0.8	FR727330.1
S.lycopersicum DNA sequence from clone LE_HBa-94K6 on chromosome 4, complete sequence	102	102	0.38	4e-18	0.8	CU468249.6
Lycopersicon esculentum Asr1 gene, complete cds	102	102	0.38	4e-18	0.8	U86130.1
Solanum peruvianum partial asr1 gene, allele Can261, exons 1-2	100	100	0.35	1e-17	0.81	FR727385.1
Solanum peruvianum partial asr1 gene, allele Can261a, exons 1-2	100	100	0.35	1e-17	0.81	FR727384.1
Solanum chilense partial asr1 gene, allele Quicacha 126a, exons 1-2	100	100	0.35	1e-17	0.81	FR727360.1
Solanum chilense partial asr1 gene, allele Quicacha 127a, exons 1-2	100	100	0.35	1e-17	0.81	FR727362.1
Solanum chilense partial asr1 gene, allele Quicacha 126b, exons 1-2	100	100	0.35	1e-17	0.81	FR727361.1
Solanum chilense asr1 gene, allele Quicacha 124b, exons 1-2	100	100	0.35	1e-17	0.81	FR727357.1
Solanum chilense asr1 gene, allele Quicacha 124a, exons 1-2	100	100	0.35	1e-17	0.81	FR727356.1
Solanum chilense asr1 gene, allele Quicacha 122b, exons 1-2	100	100	0.35	1e-17	0.81	FR727353.1
Solanum chilense asr1 gene, allele Quicacha 123a, exons 1-2	100	100	0.35	1e-17	0.81	FR727354.1
Solanum chilense asr1 gene, allele Quicacha 121b, exons 1-2	100	100	0.35	1e-17	0.81	FR727351.1
Solanum peruvianum partial asr1 gene, allele Naz256b, exons 1-2	95.3	95.3	0.35	6e-16	0.8	FR727383.1
Solanum peruvianum asr1 gene, allele Naz255a, exons 1-2	95.3	95.3	0.35	6e-16	0.8	FR727380.1
Solanum chilense asr1 gene, allele Moquegua 111b, exons 1-2	95.3	95.3	0.35	6e-16	0.8	FR727344.1
Pseudotsuga menziesii var. menziesii haplotype Pm-LP3-like_7 water deficit inducible LP3-like protein gene, exons 1, 2 and partial cds	75	75	0.17	8e-10	0.88	AY832797.1
Pseudotsuga menziesii var. menziesii haplotype Pm-LP3-like_013d water deficit inducible LP3-like protein gene, exons 1, 2 and partial cds	71.3	71.3	0.15	1e-08	0.89	AY832825.1
Pseudotsuga menziesii var. menziesii haplotype Pm-LP3-like_6_5 water deficit inducible LP3-like protein gene, exons 1, 2 and partial cds	71.3	71.3	0.15	1e-08	0.89	AY832823.1
Pseudotsuga menziesii var. menziesii haplotype Pm-LP3-like_24 water deficit inducible LP3-like protein gene, exons 1, 2 and partial cds	71.3	71.3	0.15	1e-08	0.89	AY832822.1
Pseudotsuga menziesii var. menziesii haplotype Pm-LP3-like_23 water deficit inducible LP3-like protein gene, exons 1, 2 and partial cds	71.3	71.3	0.15	1e-08	0.89	AY832821.1
Pseudotsuga menziesii var. menziesii haplotype Pm-LP3-like_19 water deficit inducible LP3-like protein gene, exons 1, 2 and partial cds	71.3	71.3	0.15	1e-08	0.89	AY832815.1
Pseudotsuga menziesii var. menziesii haplotype Pm-LP3-like_18 water deficit inducible LP3-like protein gene, exons 1, 2 and partial cds	71.3	71.3	0.15	1e-08	0.89	AY832814.1
Pseudotsuga menziesii var. menziesii haplotype Pm-LP3-like_3_6 water deficit inducible LP3-like protein gene, exons 1, 2 and partial cds	71.3	71.3	0.15	1e-08	0.89	AY832806.1
Pseudotsuga menziesii var. menziesii haplotype Pm-LP3-like_2_6 water deficit inducible LP3-like protein gene, exons 1, 2 and partial cds	71.3	71.3	0.15	1e-08	0.89	AY832800.1
Pseudotsuga menziesii var. menziesii haplotype Pm-LP3-like_2_5 water deficit inducible LP3-like protein gene, exons 1, 2 and partial cds	71.3	71.3	0.15	1e-08	0.89	AY832799.1
Pseudotsuga menziesii var. menziesii haplotype Pm-LP3-like_1_5 water deficit inducible LP3-like protein gene, exons 1, 2 and partial cds	71.3	71.3	0.15	1e-08	0.89	AY832793.1
Pseudotsuga menziesii var. menziesii haplotype Pm-LP3-like_3 water deficit inducible LP3-like protein gene, exons 1, 2 and partial cds	71.3	71.3	0.15	1e-08	0.89	AY832791.1
Pseudotsuga menziesii var. menziesii haplotype Pm-LP3-like_2 water deficit inducible LP3-like protein gene, exons 1, 2 and partial cds	71.3	71.3	0.15	1e-08	0.89	AY832790.1
